# Supplementary material for: Clinical Outcomes after Endovascular Revascularisation of the Femoropopliteal Arterial Segment in Patients with Anticoagulant versus Antiplatelet Therapy: A Single-Centre Retrospective Cohort Study
Source: J Cardiovasc Dev Dis. 2022 Jun 30;9(7):207. doi: 10.3390/jcdd9070207 (PMC9319551; doi:10.3390/jcdd9070207)
Supplement: Supplementary file 1 [file jcdd-09-00207-s001.zip]

Archive with 1 entries (1 files):
- jcdd-1766769-supplementary.pdf
